# Supplementary material for: Irisin Increases Sirtuin 1 to Improve Glucocorticoid-Induced Sarcopenia and Mitochondrial Dysfunction
Source: Cells. 2025 Oct 27;14(21):1675. doi: 10.3390/cells14211675 (PMC12607365; doi:10.3390/cells14211675)
Supplement: Supplementary file 1 [file cells-14-01675-s001.zip]

Archive with 1 entries (1 files):
- cells-3889581-supplementary.pdf
